# Supplementary material for: The effects of task similarity during representation learning in brains and neural networks
Source: Nat Commun. 2025 Nov 29;16:10812. doi: 10.1038/s41467-025-66849-8 (PMC12669730; doi:10.1038/s41467-025-66849-8)
Supplement: Supplementary file 4 — Source Data [file 41467_2025_66849_MOESM4_ESM.xlsx]

## Sheet: Figure 2a
Figure 2a
0.607743	0.7		0.683857	0.566629
0.554125	0.532152		0.645342	0.488915
0.539062	0.663281		0.654668	0.765101
0.646094	0.55		0.741071	0.549832
0.61447	0.708594		0.606982	0.743017
0.503747	0.730469		0.625464	0.7078
0.714063	0.555469		0.736018	0.624105
0.772651	0.667969		0.93743	0.689113
0.6875	0.562942		0.670759	0.800454
0.515674	0.794467		0.522905	0.90067
0.688802	0.568937		0.746085	0.657366
0.634375	0.722656		0.654709	0.819507
0.543417	0.657454		0.736783	0.696868
0.568332	0.748437		0.605381	0.840402
0.530538	0.716065		0.649366	0.715566
0.62839	0.593503		0.680995	0.69807
0.456348	0.584375		0.612291	0.669643
0.63025	0.777344		0.598883	0.767857
0.672916	0.667188		0.79435	0.839286
0.67755	0.544266		0.78683	0.647919
0.614844	0.73435		0.600446	0.848214
0.610938	0.691406		0.69162	0.653802
0.522612	0.651263		0.64487	0.739931
0.61875	0.715625		0.717634	0.690848
0.712185	0.678906		0.887277	0.662542
0.488918	0.754687		0.540387	0.824777
0.564063	0.714063		0.639106	0.820312

## Sheet: Figure 2b
Figure 2b
0.717277	0.658824	0.631854	0.566629
0.698163	0.605882	0.459239	0.488915
0.575916	0.714004	0.875	0.765101
0.794271	0.701172	0.622396	0.549832
0.581579	0.625984	0.867188	0.743017
0.654971	0.603854	0.816438	0.7078
0.756545	0.720703	0.714286	0.624105
0.973958	0.90998	0.792651	0.689113
0.833333	0.548828	0.85752	0.800454
0.575521	0.483366	0.945312	0.90067
0.736292	0.753425	0.661458	0.657366
0.718016	0.607073	0.963351	0.819507
0.664908	0.790196	0.723238	0.696868
0.544271	0.651575	0.893229	0.840402
0.747989	0.574899	0.940104	0.715566
0.776903	0.60835	0.71504	0.69807
0.603133	0.619141	0.716146	0.669643
0.686684	0.533203	0.833333	0.767857
0.831579	0.766337	0.848958	0.839286
0.820312	0.761719	0.709424	0.647919
0.669271	0.548828	0.84375	0.848214
0.713542	0.675147	0.689655	0.653802
0.655263	0.637081	0.758065	0.739931
0.791667	0.662109	0.783854	0.690848
0.903646	0.875	0.702632	0.662542
0.565333	0.521825	0.901042	0.824777
0.582245	0.681641	0.841146	0.820312
